# Supplementary material for: Immune microenvironments differ in immune characteristics and outcome of glioblastoma multiforme
Source: Cancer Med. 2019 Apr 30;8(6):2897–907. doi: 10.1002/cam4.2192 (PMC6558448; doi:10.1002/cam4.2192)
Supplement: Supplementary file 1 [file CAM4-8-2897-s001.xlsx]

## Sheet: 工作表1
Table S1. The clinical information of 89 glioblastoma tissue samples.
Sample	Gender	Age	Histology	Grade	DFS_time(days)	DFS_status	OS_time(days)	OS_status	IDH1
GBM011	F	59	GBM	4	89	1	155	1	0
GBM104	M	28	GBM	4	162	1	162	1	0
GBM124	M	54	GBM	4	210	1	414	1	0
GBM126	F	51	GBM	4	1055	1	1177	1	0
GBM156	M	52	GBM	4	79	1	179	1	0
GBM168	M	17	GBM	4	940	0	3086	0	0
GBM172	F	57	GBM	4	179	1	462	1	0
GBM178	M	38	GBM	4	866	1	972	1	0
GBM195	M	49	GBM	4	432	1	486	1	0
GBM203	M	40	GBM	4	99	1	188	1	0
GBM205	M	65	GBM	4	292	1	292	1	0
GBM210	F	68	GBM	4	222	1	314	1	0
GBM218	M	12	GBM	4	313	1	313	1	0
GBM221	M	37	GBM	4	272	1	287	1	0
GBM225	M	32	GBM	4	1558	1	1741	1	0
GBM240	M	55	GBM	4	216	1	386	1	0
GBM255	F	43	GBM	4	516	1	591	1	0
GBM264	M	55	GBM	4	273	1	395	1	0
GBM287	F	40	GBM	4	405	1	571	1	0
GBM292	M	37	GBM	4	826	1	826	1	0
GBM308	F	55	GBM	4	750	1	823	1	0
GBM311	M	41	GBM	4	122	1	230	1	1
GBM324	M	52	GBM	4	115	1	336	1	0
GBM335	M	59	GBM	4	135	1	385	1	0
GBM342	F	49	GBM	4	278	1	514	1	0
GBM345	F	44	GBM	4	857	1	1010	1	0
GBM346	M	45	GBM	4	50	1	104	1	0
GBM366	M	54	GBM	4	92	1	255	1	0
GBM370	M	52	GBM	4	65	1	338	1	0
GBM371	M	42	GBM	4	724	1	811	1	0
GBM373	F	45	GBM	4	131	1	320	1	0
GBM375	M	57	GBM	4	584	1	657	1	0
GBM377	M	17	GBM	4	122	1	398	1	0
GBM380	M	53	GBM	4	179	1	179	1	0
GBM401	F	24	GBM	4	112	1	168	1	0
GBM404	M	66	GBM	4	NA	NA	NA	0	0
GBM419	M	56	GBM	4	108	1	198	1	0
GBM436	M	49	GBM	4	148	1	969	1	0
GBM437	F	54	GBM	4	664	1	1045	1	1
GBM439	F	33	GBM	4	3478	0	3478	0	1
GBM442	M	62	GBM	4	1342	1	1555	1	1
GBM444	F	70	GBM	4	107	1	225	1	0
GBM451	M	61	GBM	4	625	1	809	1	0
GBM454	M	37	GBM	4	302	1	412	1	0
GBM462	M	48	GBM	4	150	1	361	1	0
GBM464	F	39	GBM	4	239	1	403	1	0
GBM504	F	22	GBM	4	487	1	563	1	0
GBM512	M	33	GBM	4	3384	0	3384	0	1
GBM518	M	27	GBM	4	73	1	212	1	1
GBM527	M	34	GBM	4	406	1	439	1	1
GBM530	F	42	GBM	4	336	1	506	1	0
GBM547	M	30	GBM	4	824	1	1337	1	1
GBM549	F	35	GBM	4	317	1	413	1	1
GBM557	F	39	GBM	4	77	1	257	1	0
GBM570	F	61	GBM	4	561	0	561	0	0
GBM573	M	36	GBM	4	657	1	946	1	0
GBM575	M	56	GBM	4	459	1	551	1	0
GBM588	M	59	GBM	4	307	1	773	1	0
GBM593	M	37	GBM	4	242	1	242	1	0
GBM594	F	28	GBM	4	3293	0	3293	0	0
GBM597	F	32	GBM	4	278	1	733	1	0
GBM604	M	46	GBM	4	274	1	381	1	0
GBM606	M	62	GBM	4	236	1	325	1	0
GBM609	F	45	GBM	4	512	0	512	0	0
GBM612	M	47	GBM	4	1371	0	1371	0	0
GBM628	M	35	GBM	4	402	1	494	1	0
GBM640	M	55	GBM	4	3230	0	3230	0	0
GBM646	F	67	GBM	4	314	1	363	1	0
GBM649	F	58	GBM	4	147	1	147	1	0
GBM654	M	46	GBM	4	78	1	639	1	1
GBM664	F	43	GBM	4	3203	0	3203	0	1
GBM680	M	44	GBM	4	2607	1	2789	1	0
GBM683	F	57	GBM	4	688	0	688	0	0
GBM684	M	53	GBM	4	593	1	714	1	0
GBM693	F	46	GBM	4	1405	1	1195	1	0
GBM699	F	35	GBM	4	403	1	584	1	0
GBM700	F	24	GBM	4	170	0	170	0	0
GBM709	F	32	GBM	4	329	1	420	1	0
GBM713	M	35	GBM	4	27	1	27	1	0
GBM714	F	30	GBM	4	409	1	470	1	1
GBM719	M	52	GBM	4	51	1	101	1	1
GBM729	F	63	GBM	4	261	1	687	1	0
GBM734	F	56	GBM	4	361	1	481	1	0
GBM741	F	58	GBM	4	292	1	396	1	0
GBM764	M	50	GBM	4	67	1	67	1	0
GBM775	M	64	GBM	4	147	1	255	1	0
GBM778	F	42	GBM	4	71	1	175	1	1
GBM798	F	42	GBM	4	44	1	136	1	1
GBM822	M	47	GBM	4	1964	1	2237	1	1
