# Supplementary material for: Immune microenvironments differ in immune characteristics and outcome of glioblastoma multiforme
Source: Cancer Med. 2019 Apr 30;8(6):2897–907. doi: 10.1002/cam4.2192 (PMC6558448; doi:10.1002/cam4.2192)
Supplement: Supplementary file 2 [file CAM4-8-2897-s002.xlsx]

## Sheet: 工作表1
Table S1. Detailed information about all 404 genes with annotations.
HUGO Name	CD.Name	Cell.Type	IR.Type	Immune.Response.Category
HLA-DOB		B-cell	A	Antigen Processing, Cytokines
CD8A	CD8	CD8 T-cell	A	Antigen Processing, Pathogen Defense, T-Cell Functions
CD8B	CD8B	CD8 T-cell	A	Regulation, T-Cell Functions
GZMM		CD8 T-cell	A;I	Cell Functions, Cytotoxicity
PRF1		CD8 T-cell	A	Cytotoxicity, Pathogen Defense
GNLY		Cytotoxic cell	A	Cytotoxicity, Pathogen Defense
GZMA		Cytotoxic cell	A	Cell Functions, Cytotoxicity
GZMH		Cytotoxic cell	A	Cell Functions, Cytotoxicity
GZMB		NK CD56dim cell	A	Cell Functions, Cytotoxicity
IL21R	CD360	NK CD56dim cell	A	Cell Functions
ICOS	CD278	T helper cell	A	Cell Functions
CD3E	CD3E	T-cell	A	T-Cell Functions
CD3G	CD3G	T-cell	A	Regulation, T-Cell Functions
CD6	CD6	T-cell	A	Cell Functions
CXCL13		TFH	A;F;H	Chemokines
PDCD1	CD279	TFH	A;H	Regulation
CD38	CD38	Th1 cell	A	B-Cell Functions, Regulation
IFNG		Th1 cell	A;H	Cytokines, Interleukins, T-Cell Functions
IL12RB2		Th1 cell	A	Cytokines, T-Cell Functions
STAT4		Th1 cell	A	Chemokines, Regulation, T-Cell Functions
CTLA4	CD152	Th1 cell	A	B-Cell Functions, T-Cell Functions
STAT6		Th2 cell	A	Chemokines, Regulation, T-Cell Functions
ALCAM	CD166		A	Adhesion
BCL10			A;I
BTK			A;I
CCL15			A;F	Chemokines
CD22	CD22		A
CD37	CD37		A
CD3D	CD3D		A	Regulation
CD3EAP	CD3EAP		A	Regulation
CD4	CD4		A;I
CD40	CD40		A	Regulation
CD5	CD5		A	T-Cell Functions, Regulation
CD53	CD53		A
CD58	CD58		A
CD7	CD7		A	Regulation, T-Cell Functions
CD70	CD27L		A	Cytokines, TNF Superfamily, T-Cell Functions
CD74	CD74		A
CD79A	CD79A		A
CD79B	CD79B		A	B-Cell Functions
CD80	CD28LG		A	B-Cell Functions, Regulation, T-Cell Functions
CD81	CD81		A	Regulation
CD86	CD28LG2		A	B-Cell Functions, Regulation, T-Cell Functions
CSF2RB	CD131		A	Chemokines
CTSH			A
CTSL			A
CTSS			A
CX3CL1			A	Chemokines, T-Cell Functions
CX3CR1			A	Chemokines, Microglial Functions
CXCL10			A;F;I	Chemokines, Cytokines, Pathogen Defense, Regulation, T-Cell Functions
CXCL11			A	Chemokines, T-Cell Functions
CXCL14			A;F	Chemokines
CXCL16			A	Chemokines
CXCL9			A;F	Chemokines, Regulation, T-Cell Functions
CXCR3	CD183		A	Chemokines, T-Cell Functions
CXCR4	CD184		A	Cell Cycle, Chemokines, Regulation, T-Cell Functions
CXCR5	CD185		A	Chemokines, B-Cell Functions
ENTPD1	CD39		A
FCER2	CD23		A;F
GZMK			A;I	Cell Functions, Cytotoxicity
HLA-A			A	Antigen Processing, Cytotoxicity, Regulation
HLA-B			A	Antigen Processing, Cytotoxicity, Regulation
HLA-C			A	Antigen Processing, Cytotoxicity, Regulation
HLA-DMA			A	Antigen Processing, Regulation
HLA-DMB			A	Antigen Processing
HLA-DPA1			A	Antigen Processing
HLA-DPB1			A	Antigen Processing
HLA-DQA1			A	Antigen Processing
HLA-DQB1			A	Antigen Processing
HLA-DRA			A	Antigen Processing
HLA-DRB3			A	Antigen Processing
HLA-DRB4			A	Antigen Processing
ICOSLG	CD275		A	B-Cell Functions, Regulation, T-Cell Functions
IFNB1			A;H;I
IL12A			A	Cytokines, Interleukins, NK Cell Functions, Regulation, T-Cell Functions
IL12B			A	Cytokines, Interleukins, NK Cell Functions, T-Cell Functions
IL12RB1	CD212		A	T-Cell Functions
IL15			A	Interleukins, Regulation
IL15RA	CD215		A	Chemokines
IL2			A	Cytokines, T-Cell Functions, Regulation
IL21			A	Cytokines, Interleukins
IL2RA	CD25		A;F	Regulation
IL2RB	CD122		A	Cytokines
IL2RG	CD132		A	Chemokines
IL7			A;H	Interleukins
IL7R	CD127		A	Cytokines
ITK			A
JAM3			A
LY9	CD229		A
PDCD1LG2	CD273		A
PIK3CD			A;I
PIK3CG			A;I
PSMB9			A	Antigen Processing
RAG1			A	B-Cell Functions
SLAMF1	CD150		A
STAT5B			A	Chemokines, Regulation
SYK			A;I	Macrophage Functions
TAL1			A	Regulation
TIGIT			A	T-Cell Functions
TNFRSF11A	CD265		A	TNF Superfamily
TXK			A
ZAP70			A
CD40LG	CD154		A	Regulation
LAG3	CD223		A	Regulation, T-Cell Functions
CCL1		aDC	F	Chemokines
IDO1		aDC	F	Cytokines, T-Cell Functions
CCL13		DC	F	Chemokines
THBS1		Eosinophils	F	Antigen Processing, Cell Cycle, Regulation
CCL7		Macrophages	F	Chemokines
CMA1		Mast cell	F	Regulation
MS4A2		Mast cell	F;H	Chemokines
FPR2		Neutrophils	F
CD28	CD28	T helper cell	F;H
CCR2	CD192	Tem	F	Cytokines
NFATC4		Tem	F
CXCL13.1		TFH	A;F;H	Chemokines
LTA		Th1 cell	F;H	Chemokines
IL17A		Th17 cell	F	Cytokines, Interleukins
FOXP3		Treg	F	Cytokines, T-Cell Functions
C1QBP			F	Chemokines
C3AR1			F	Regulation
CAMP			F
CCL11			F	Chemokines
CCL15.1			A;F	Chemokines
CCL16			F;H	Chemokines, Regulation
CCL23			F	Chemokines, Regulation
CCL24			F	Chemokines, Regulation
CCL25			F	Chemokines, Complement
CCL26			F	Chemokines
CCL3			F;H	Chemokines, Regulation
CCL4			F	Chemokines, Regulation
CCL5			F;I	Chemokines, Cytokines
CCL8			F	Chemokines, Regulation
CCR1	CD191		F	Chemokines, Cytokines, Regulation, T-Cell Functions
CCR4	CD194		F	Chemokines, Cytokines, Regulation, T-Cell Functions
CCR7	CD197		F;H	Chemokines, Regulation
CCRL2			F	Chemokines
CD97	CD97		F
CKLF			F	Chemokines
CREB5			F
CRP			F;H;I	Transporter Functions
CXCL1			F	Chemokines, Regulation
CXCL10.1			A;F;I	Chemokines, Cytokines, Pathogen Defense, Regulation, T-Cell Functions
CXCL14.1			A;F	Chemokines
CXCL2			F	Chemokines, Regulation
CXCL3			F	Chemokines, Regulation
CXCL6			F	Chemokines, Regulation
CXCL8			F;I	Chemokines, Cytokines, Interleukins, Pathogen Defense, Regulation
CXCL9.1			A;F	Chemokines, Regulation, T-Cell Functions
CXCR1	CD181		F	Chemokines, Regulation
CXCR2	CD182		F	Chemokines, Regulation
FCER1A			F
FCER2.1	CD23		A;F
HMGB1			F;I	Regulation
IL13			F	Cytokines, Interleukins, T-Cell Functions
IL1A			F;I	Cytokines, Interleukins
IL1B			F;I	Chemokines, Cytokines, Interleukins, Pathogen Defense, Regulation
IL22			F	Cytokines
IL24			F	Cytokines, Interleukins
IL25			F	Interleukins
IL2RA.1	CD25		A;F	Regulation
IL6ST	CD130		F	Chemokines
IL9			F	Cytokines
KLRB1	CD161		F	Chemokines, NK Cell Functions
NOS2A			F
PNMA1			F
S100A8			F
SELE	CD62E		F	Regulation
STAT3			F	Chemokines, Regulation
XCR1			F	Chemokines
CR2	CD21	B-cell	I	B-cell Functions
GZMM.1		CD8 T-cell	A;I	Cell Functions, Cytotoxicity
MARCO		Macrophages	I
A2M			I	Chemokines
APP			I
ATF1			I
ATF2			I
ATG12			I
ATG5			I
AXL			I
BCL10.1			A;I
BCL2L1			I
BST2	CD317		H;I
BTK.1			A;I
C1QA			I	Complement
C1QB			I	Complement
C1R			I	Complement
C1S			I	Complement
C2			I	Complement
C3			I	Regulation
C4B			I	Complement
C4BPA			I	Complement
C5			I	Complement
C6			I	Complement
C7			I	Complement
C8A			I	Complement
C8B			I	Complement
C8G			I	Complement
C9			I	Complement
CARD9			I
CASP1			I
CASP10			I
CASP8			I
CCL5.1			F;I	Chemokines, Cytokines
CCR6	CD196		H;I
CCR9	CDw199		I
CD14	CD14		I
CD180	CD180		I
CD4.1	CD4		A;I
CD46	CD46		I
CD55	CD55		I
CDK1			I
CFB			I
CFD			I
CFI			I
CFP			I
CHUK			I
CLEC4A			I
CLEC4C	CD303		I
CLEC5A			I
CLEC6A			I
CLEC7A			I
CLU			I
COLEC12			I
CR1	CD35		I
CREB1			I
CREBBP			I
CRP.1			F;H;I	Transporter Functions
CSF1			I
CSF1R	CD115		I
CXCL10.2			A;F;I	Chemokines, Cytokines, Pathogen Defense, Regulation, T-Cell Functions
CXCL8.1			F;I	Chemokines, Cytokines, Interleukins, Pathogen Defense, Regulation
CYBB			I
CYFIP2			I
CYLD			I
DDX58			I
DEFB1			I
DMBT1			I
DUSP4			I
DUSP6			I
ECSIT			I
ELK1			I
EP300			I
F12			I
FADD			I
FCGR1A	CD64		I
FOS			I
GZMK.1			A;I	Cell Functions, Cytotoxicity
HAMP			I
HCK			I	Leukocyte Functions
HMGB1.1			F;I	Regulation
IFIH1			I
IFITM1	CD225		I	Regulation
IFITM2			I
IFNA1			I	Interleukins
IFNA17			I	Interleukins
IFNA2			I	Interleukins
IFNA7			I	Interleukins
IFNA8			I	Interleukins
IFNB1.1			A;H;I
IFNGR1	CD119		I	T-Cell Functions
IKBKB			I
IKBKE			I
IKBKG			I
IL18R1	CD218a		I	T-Cell Functions
IL18RAP	CD218b		I	T-Cell Functions
IL1A.1			F;I	Cytokines, Interleukins
IL1B.1			F;I	Chemokines, Cytokines, Interleukins, Pathogen Defense, Regulation
IL1R1	CD121A		I
IL1RAP			I
IL1RAPL2			I
IL1RL1			I
IL1RL2			I
IL23A			I	Interleukins
IL27			I	Interleukins
IL34			I	Interleukins
IRAK1			I
IRAK2			I
IRAK4			I
IRF3			I
IRF7			I
IRGM			I
ISG15			I
ISG20			I
ITCH			I
ITGA5	CD49e		I	Adhesion
ITGAM	CD11B		I	Adhesion, Transporter Functions
ITGAX	CD11C		I	Adhesion
JAK1			I	Cytokines, Regulation
JAK2			I	Cytokines, Regulation
JAK3			I	Cytokines, Regulation
KLRG1			I	NK Cell Functions, Regulation
LBP			I	Macrophage Functions
LCN2			I
LGALS3			I
LILRA4	CD85g		I
LILRA5	CD85		I
LY86			H;I
LY96			I
LYN			I	Regulation
MAP2K1			I
MAP2K2			I
MAP2K4			I
MAP3K1			I
MAP3K5			I
MAP3K7			I
MAP4K2			I
MAPK1			I
MAPK11			I
MAPK14			I
MAPK3			I
MAPK8			I
MAPKAPK2			I
MASP1			I
MASP2			I
MAVS			I
MBL2			I
MEFV			I
MIF			I
MST1R	CD136		I
MX1			I
MYD88			I	TLR
NCF4			I
NFKB1			I
NFKB2			I
NFKBIA			I
NLRC5			I
NLRP3			I
NOD1			I
NOD2			I	Cytokines
PIK3CD.1			A;I
PIK3CG.1			A;I
PIN1			I
PPARG			I
PYCARD			I
RELA			I
RIPK2			I
S100A12			I
S100A7			I
S100B			I
SAA1			I
SERPING1			I
SIGIRR			I
SLAMF7	CD319		I
STAT1			I	Chemokines, Regulation
SYK.1			A;I	Macrophage Functions
TAB1			I
TANK			I
TBK1			I
TICAM1			I	Macrophage Functions
TICAM2			I
TIRAP			I
TLR1	CD281		I	Microglial Functions, TLR
TLR10	CD290		I	TLR
TLR2	CD282		I	TLR
TLR3	CD283		I	Microglial Functions, TLR
TLR4	CD284		I	Microglial Functions, TLR
TLR5			I	TLR
TLR6	CD286		I	TLR
TLR7			I	Microglial Functions, TLR
TLR8	CD288		I	TLR
TLR9	CD289		I	TLR
TNFAIP3			I	TNF Superfamily
TOLLIP			I
TRAF2			I
TRAF3			I
TRAF6			I
TXNIP			I
TYK2			I	Cytokines, Regulation, Pathogen Defense
UBC			I
EBI3		aDC	H	Cytokines
MS4A1	CD20	B-cell	H	B-Cell Functions
MS4A2.1		Mast cell	F;H	Chemokines
FOXJ1		NK CD56bright cell	H
CD28.1	CD28	T helper cell	F;H
CXCL13.2		TFH	A;F;H	Chemokines
PDCD1.1	CD279	TFH	A;H	Regulation
IFNG.1		Th1 cell	A;H	Cytokines, Interleukins, T-Cell Functions
LTA.1		Th1 cell	F;H	Chemokines
AIRE			H
BLNK			H
BMI1			H
BST1	CD157		H
BST2.1	CD317		H;I
CCL16.1			F;H	Chemokines, Regulation
CCL2			H	Chemokines
CCL3.1			F;H	Chemokines, Regulation
CCR6.1	CD196		H;I
CCR7.1	CD197		F;H	Chemokines, Regulation
CD83	CD83		H
CRP.2			F;H;I	Transporter Functions
GPI			H
IFNB1.2			A;H;I
IL6			H	Interleukins
IL7.1			A;H	Interleukins
LTF			H
LY86.1			H;I
MEF2C			H
MNX1			H
PAX5			H
POU2AF1			H
POU2F2			H
PSMB10			H
SH2D1A			H
